# Supplementary material for: From randomness to recognition: modeling the evolution of DNA sequence information during enrichment for binding
Source: Bioinform Adv. 2026 Apr 26;6(1):vbag118. doi: 10.1093/bioadv/vbag118 (PMC13291818; doi:10.1093/bioadv/vbag118)
Supplement: vbag118_Supplementary_Data [file vbag118_Supplementary_Data.zip]

Archive with 3 entries (3 files):
- Supplementary_file.pdf
- 26-May-2026_054543_Supplementary_file.pdf
- 28-May-2026_030001_Supplementary_file.pdf
